# Supplementary material for: Biomechanical implications of skeletal muscle hypertrophy and atrophy: a musculoskeletal model
Source: PeerJ. 2015 Nov 30;3:e1462. doi: 10.7717/peerj.1462 (PMC4671169; doi:10.7717/peerj.1462)
Supplement: Supplemental Information 1 [file peerj-03-1462-s001.xlsx]

## Sheet: BIC
CSA (cm^2)	Slope	Insertion Angle (º)	sin(theta)	Lever arm (cm)	MA (m)	pennation (º)	pennation (rad)	cos(PA)	ST (N*cm^-2)	Muscle force (N)	T force (N)	moment (N.m)	moment (original MA)
5.5	0.387009	21.1569	0.360923	4.51	0.0162776	7.5	0.1309	0.991445	30.75	169.125	167.678	2.7294	3.63073
6.6	0.423947	22.9744	0.390319	4.51	0.0176034	9	0.15708	0.987688	30.75	202.95	200.451	3.52863	4.34037
7.7	0.457915	24.6038	0.41634	4.51	0.018777	10.5	0.18326	0.983255	30.75	236.775	232.81	4.37147	5.04104
8.8	0.489532	26.0832	0.439676	4.51	0.0198294	12	0.20944	0.978148	30.75	270.6	264.687	5.24858	5.73126
9.9	0.519227	27.4396	0.460813	4.51	0.0207826	13.5	0.235619	0.97237	30.75	304.425	296.014	6.15195	6.40958
11	0.547313	28.6925	0.480108	4.51	0.0216529	15	0.261799	0.965926	30.75	338.25	326.724	7.07452	7.07456
12.1	0.574027	29.857	0.497837	4.51	0.0224524	16.5	0.287979	0.95882	30.75	372.075	356.753	8.00997	7.72477
13.2	0.599552	30.9449	0.514213	4.51	0.023191	18	0.314159	0.951057	30.75	405.9	386.034	8.95252	8.35879
14.3	0.624033	31.9655	0.529409	4.51	0.0238763	19.5	0.340339	0.942641	30.75	439.725	414.503	9.89682	8.97523
15.4	0.64759	32.9267	0.543566	4.51	0.0245148	21	0.366519	0.93358	30.75	473.55	442.097	10.8379	9.57273
16.5	0.670319	33.8347	0.556799	4.51	0.0251116	22.5	0.392699	0.92388	30.75	507.375	468.753	11.7712	10.1499
17.6	0.692303	34.695	0.569207	4.51	0.0256713	24	0.418879	0.913545	30.75	541.2	494.411	12.6921	10.7055
18.7	0.713609	35.512	0.580873	4.51	0.0261974	25.5	0.445059	0.902585	30.75	575.025	519.009	13.5967	11.2381
19.8	0.734298	36.2898	0.591869	4.51	0.0266933	27	0.471239	0.891007	30.75	608.85	542.489	14.4808	11.7465
20.9	0.754419	37.0316	0.602255	4.51	0.0271617	28.5	0.497419	0.878817	30.75	642.675	564.794	15.3408	12.2295
22	0.774018	37.7405	0.612086	4.51	0.0276051	30	0.523599	0.866025	30.75	676.5	585.866	16.1729	12.6858

## Sheet: BRA
CSA (cm^2)	Slope	Insertion Angle (º)	sin(theta)	Lever arm (cm)	MA (m)	pennation (º)	pennation (rad)	cos(PA)	ST (N*cm^-2)	Muscle force (N)	T force (N)	moment (Nm)	moment (original MA)
5.5	0.171674	9.74124	0.169199	3.17	0.0053636	5	0.0872665	0.996195	30.75	169.125	168.481	0.903667	1.26024
6.6	0.18806	10.6506	0.18482	3.17	0.0058588	6	0.10472	0.994522	30.75	202.95	201.838	1.18253	1.50975
7.7	0.203128	11.4822	0.199063	3.17	0.00631029	7	0.122173	0.992546	30.75	236.775	235.01	1.48298	1.75788
8.8	0.217153	12.2517	0.212207	3.17	0.00672697	8	0.139626	0.990268	30.75	270.6	267.967	1.8026	2.00439
9.9	0.230325	12.9704	0.224448	3.17	0.00711502	9	0.15708	0.987688	30.75	304.425	300.677	2.13932	2.24906
11	0.242784	13.6465	0.23593	3.17	0.00747899	10	0.174533	0.984808	30.75	338.25	333.111	2.49133	2.49167
12.1	0.254634	14.2859	0.24676	3.17	0.00782229	11	0.191986	0.981627	30.75	372.075	365.239	2.857	2.73199
13.2	0.265957	14.8934	0.257022	3.17	0.00814761	12	0.20944	0.978148	30.75	405.9	397.03	3.23485	2.96979
14.3	0.276817	15.473	0.266784	3.17	0.00845706	13	0.226893	0.97437	30.75	439.725	428.455	3.62347	3.20484
15.4	0.287266	16.0276	0.2761	3.17	0.00875236	14	0.244346	0.970296	30.75	473.55	459.484	4.02157	3.43694
16.5	0.297349	16.5598	0.285016	3.17	0.009035	15	0.261799	0.965926	30.75	507.375	490.087	4.42793	3.66585
17.6	0.307101	17.0718	0.293569	3.17	0.00930615	16	0.279253	0.961262	30.75	541.2	520.235	4.84138	3.89136
18.7	0.316552	17.5653	0.301792	3.17	0.00956682	17	0.296706	0.956305	30.75	575.025	549.899	5.26078	4.11325
19.8	0.325729	18.0419	0.309713	3.17	0.0098179	18	0.314159	0.951057	30.75	608.85	579.051	5.68506	4.3313
20.9	0.334655	18.5031	0.317356	3.17	0.0100602	19	0.331613	0.945519	30.75	642.675	607.661	6.11318	4.54531
22	0.343349	18.9499	0.324741	3.17	0.0102943	20	0.349066	0.939693	30.75	676.5	635.702	6.54409	4.75505
